# Supplementary material for: Daily Rhythmicity of Muscle-Related and Rhythm Genes Expression in Mackerel Tuna (Euthynnus affinis)
Source: Biology (Basel). 2023 Sep 5;12(9):1211. doi: 10.3390/biology12091211 (PMC10525508; doi:10.3390/biology12091211)
Supplement: Supplementary file 1 [file biology-12-01211-s001.zip]

Archive with 1 entries (1 files):
- biology-2531950-supplementary.pdf
